# Supplementary material for: Cost-Effectiveness Analysis of a Bivalent Vaccine for Hand, Foot, and Mouth Disease: A Simulation-Based Study in Beijing, China
Source: Vaccines (Basel). 2026 Jan 17;14(1):91. doi: 10.3390/vaccines14010091 (PMC12846606; doi:10.3390/vaccines14010091)
Supplement: Supplementary file 1 [file vaccines-14-00091-s001.zip]

Archive with 1 entries (1 files):
- vaccines-4042783-supplementary.pdf
